# Supplementary material for: Anti-Neuroinflammatory Components from Clausena lenis Drake
Source: Molecules. 2022 Mar 18;27(6):1971. doi: 10.3390/molecules27061971 (PMC8951546; doi:10.3390/molecules27061971)
Supplement: Supplementary file 1 [file molecules-27-01971-s001.zip]

Archive with 1 entries (1 files):
- molecules-1618561-supplementary.pdf
